# Supplementary material for: A decision tree model for predicting mediastinal lymph node metastasis in non-small cell lung cancer with F-18 FDG PET/CT
Source: PLoS One. 2018 Feb 27;13(2):e0193403. doi: 10.1371/journal.pone.0193403 (PMC5828356; doi:10.1371/journal.pone.0193403)
Supplement: S1 File — (XLSX) [file pone.0193403.s001.xlsx]

## Sheet: 5_total
pathology	histology	long	short	ratio_L	max_HU	mean_HU	calcification	LN_SUVmax	ratio_T	ratio_A	ratio_S
0	S	4.4	3.8	1.15789	57	23	0	1.59	0.0779412	1.11189	0.969512
0	S	4.8	3.4	1.41176	92	40	0	1.47	0.155391	0.864706	0.986577
0	S	5.8	5.5	1.05455	70	28	0	1	0.0870322	0.609756	0.729927
0	S	5.9	4.5	1.31111	63	23	0	1.61	0.113062	0.958333	1.11034
0	S	6	3.9	1.53846	47	23	0	1.34	0.0797145	0.774566	0.881579
0	S	6.7	5.9	1.13559	95	62	0	3.66	0.255944	2.73134	3.58824
0	S	6.8	3.8	1.78947	43	1	0	1.52	0.106219	0.868571	0.980645
0	S	7	3.5	2	90	41	0	1.96	0.102725	1.01554	1.16667
0	S	7	6	1.16667	70	42	0	1.27	0.0722823	0.900709	1.04959
0	S	7.1	6.1	1.16393	70	13	0	2.03	0.0683042	1.48175	1.57364
0	S	7.7	6.5	1.18462	73	32	0	2	0.222222	1.62602	1.25786
0	S	7.7	6.3	1.22222	72	33	0	2.26	0.201786	1.47712	1.72519
0	S	8	7.8	1.02564	63	34	0	2.35	0.164221	1.34286	1.51613
0	S	8	6.1	1.31148	106	52	0	1.69	0.0885744	0.875648	1.00595
0	S	8.1	3.7	2.18919	127	83	0	3.78	0.127187	2.75912	2.93023
0	S	8.2	4	2.05	69	15	0	1.43	0.070098	1	0.871951
0	S	8.4	6	1.4	109	60	0	2.23	0.251409	0.952991	1.31176
0	S	8.5	5.5	1.54545	44	6	0	1.52	0.0904224	0.878613	1
0	S	8.7	4.89	1.77914	64	25	0	1.51	0.167778	1.22764	0.949686
0	S	8.7	5.6	1.55357	58	10	0	1.2	0.0819113	0.930233	1.01695
0	S	8.8	4.2	2.09524	52	20	0	1.38	0.0874525	0.978723	1.02222
0	S	8.8	6.1	1.44262	79	25	0	1.43	0.0735975	0.986207	0.910828
0	S	8.9	4.9	1.81633	82	48	0	2.27	0.252222	1.84553	1.42767
0	S	9	3.6	2.5	81	13	0	2.7	0.219334	1.28571	1.49171
0	S	9	4	2.25	95	27	0	1.11	0.0544118	0.776224	0.676829
0	S	9	7	1.28571	75	34	0	2.22	0.130129	1.32934	1.52055
0	S	9	6.8	1.32353	94	60	0	1.58	0.109875	0.934911	0.957576
0	S	9.2	6.4	1.4375	58	26	0	1.63	0.0927718	1.15603	1.34711
0	S	9.3	2.6	3.57692	81	17	0	1.84	0.234694	0.93401	0.973545
0	S	9.9	6.8	1.45588	80	19	0	2.57	0.17972	1.91791	2.51961
0	S	9.9	7.2	1.375	86	30	0	2.62	0.276956	1.54118	1.75839
0	S	10	6.7	1.49254	123	18	0	1.77	0.0661188	0.859223	1.09938
0	S	10	5.7	1.75439	87	54	0	2.44	0.17051	1.39429	1.57419
0	S	10.1	7.5	1.34667	135	55	0	1.69	0.132238	1.0974	1.33071
0	S	10.1	8.6	1.17442	76	27	0	1.54	0.108146	0.916667	1.06207
0	S	10.2	8	1.275	94	53	0	2.78	0.237201	1.82895	1.80519
0	S	10.5	8.9	1.17978	89	46	0	2.6	0.221843	1.71053	1.68831
0	S	10.5	5	2.1	81	42	0	2.73	0.131566	1.42932	1.55114
0	S	10.6	5.4	1.96296	96	34	0	1.23	0.10705	0.75	0.89781
0	S	10.9	8.8	1.23864	90	34	0	4.56	0.218286	2.4385	2.63584
0	S	11	6.5	1.69231	156	46	0	2.13	0.129878	1.36538	1.30675
0	S	11.4	7.2	1.58333	74	35	0	2.56	0.123373	1.34031	1.45455
0	S	11.6	5	2.32	52	1	0	1.5	0.169109	0.641026	0.882353
0	S	11.9	4.8	2.47917	88	27	0	2.71	0.220146	1.29048	1.49724
0	S	11.9	10.8	1.10185	74	18	0	2.27	0.202679	1.48366	1.73282
0	S	12.2	6.8	1.79412	67	28	0	1.54	0.0916121	0.890173	1.01316
0	S	12.3	4.7	2.61702	67	23	0	2.16	0.103399	1.15508	1.24855
0	S	12.4	6.6	1.87879	99	49	0	2.21	0.216667	1.27011	1.40764
0	S	12.6	5.1	2.47059	88	41	0	2.34	0.147914	1.18182	1.48101
0	S	12.7	6.7	1.89552	61	17	0	1.96	0.25	0.994924	1.03704
0	S	12.9	7.8	1.65385	53	30	0	1.08	0.0751043	0.639053	0.654545
0	S	13.1	7.8	1.67949	95	42	0	1.63	0.111263	1.26357	1.38136
0	S	13.2	7.7	1.71429	99	56	0	2.15	0.150983	1.27976	1.48276
0	S	13.4	6.9	1.94203	88	35	0	3.63	0.17494	1.90052	2.0625
0	S	13.5	7	1.92857	85	30	0	1.9	0.06393	1.38686	1.47287
0	S	13.5	6.8	1.98529	69	27	0	3.34	0.163166	1.51818	1.7672
0	S	13.7	10.5	1.30476	72	35	0	1.94	0.113716	1.16168	1.32877
0	S	14.3	8.4	1.70238	115	59	0	12.43	1.31395	7.31176	8.34228
0	S	14.5	4	3.625	77	39	0	1.68	0.0894569	0.848485	1.08387
0	S	14.6	9.3	1.56989	74	45	0	2.37	0.185446	1.53896	1.86614
0	S	14.6	14.4	1.01389	77	44	0	2.15	0.150983	1.27976	1.48276
0	S	14.6	9	1.62222	142	63	0	7.91	0.41457	4.09845	4.70833
0	S	14.9	6.1	2.44262	103	34	0	3.43	0.167562	1.55909	1.81481
0	S	14.9	9.2	1.61957	77	36	0	1.8	0.125174	1.06509	1.09091
0	S	15	7	2.14286	100	41	0	2.46	0.180352	1.34426	1.69655
0	S	15.1	6.9	2.18841	72	32	0	3.57	0.225664	1.80303	2.25949
0	S	16	7.9	2.02532	86	40	0	2.67	0.11941	1.44324	1.37629
0	S	16	13.3	1.20301	91	45	0	5.25	0.196115	2.54854	3.26087
0	S	16.1	8.4	1.91667	71	19	0	1.74	0.155357	1.13725	1.32824
0	S	16.3	8.7	1.87356	78	33	0	2.7	0.241071	1.76471	2.06107
0	S	16.3	8.6	1.89535	97	54	0	2.53	0.635678	2.2	2.3
0	S	16.7	4.2	3.97619	43	10	0	2.22	0.106988	1.1623	1.26136
0	S	17.1	6.3	2.71429	80	17	0	1.65	0.161765	0.948276	1.05096
0	S	17.1	7.2	2.375	179	54	0	3.14	0.151325	1.64398	1.78409
0	S	17.3	5.5	3.14545	106	45	0	3.96	0.418605	2.32941	2.65772
0	S	21.4	10.1	2.11881	104	44	0	3.34	0.124767	1.62136	2.07453
0	S	22.7	11.4	1.99123	123	60	0	3.94	0.320065	1.87619	2.1768
0	S	23.6	10.7	2.20561	112	27	0	2.86	0.280392	1.64368	1.82166
0	S	26	13.2	1.9697	77	25	0	4.68	0.249201	2.36364	3.01935
0	S	14.1	7	2.01429	85	33	0	4.26	0.333333	2.76623	3.35433
0	S	7.8	3.4	2.29412	106	73	0	2.46	0.155499	1.24242	1.55696
0	A	3.2	2.9	1.10345	50	36	0	1.14	0.345455	0.44186	0.838235
0	A	3.7	2.6	1.42308	61	32	0	1.36	0.0860215	0.804734	0.814371
0	A	3.7	2.6	1.42308	33	6	0	1.39	1	0.847561	0.902597
0	A	3.8	2.7	1.40741	80	56	0	1.91	0.293846	0.97449	1.17901
0	A	4.1	3.2	1.28125	91	63	0	1.97	0.228538	1.04787	1.19394
0	A	4.5	2.7	1.66667	114	42	0	1.39	0.106026	1.03731	1.13934
0	A	4.6	3.9	1.17949	53	26	0	1.21	0.133407	0.672222	0.711765
0	A	5	3.7	1.35135	78	35	0	1.67	0.279732	0.927778	1.12838
0	A	5	4.6	1.08696	64	25	0	3.85	0.110919	2.22543	2.63699
0	A	5.1	4.1	1.2439	103	64	0	1	0.154799	0.555556	0.763359
0	A	5.3	4.2	1.2619	63	29	0	1.32	0.184615	0.733333	1.18919
0	A	5.5	4	1.375	55	18	0	1.2	0.368098	0.662983	0.769231
0	A	5.6	4.8	1.16667	93	49	0	1.65	0.128705	1.1	1.01852
0	A	5.6	3.1	1.80645	82	61	0	1.42	0.0958165	1.25664	1.18333
0	A	5.7	4.9	1.16327	120	54	0	1.53	0.350917	0.772727	0.974522
0	A	5.8	3.5	1.65714	66	33	0	2.19	0.22884	1.02817	1.08955
0	A	5.9	3.2	1.84375	94	43	0	1.37	0.208207	0.805882	0.978571
0	A	6	4.7	1.2766	74	51	0	1.47	1.32432	0.731343	0.90184
0	A	6	5.1	1.17647	40	12	0	1.37	0.134975	0.931973	1.20175
0	A	6.1	3.2	1.90625	36	14	0	1.27	0.0803289	0.751479	0.760479
0	A	6.1	4.8	1.27083	64	35	0	1.9	0.750988	0.852018	1.13772
0	A	6.3	4.6	1.36957	55	11	0	2	0.343643	1.0582	1.02041
0	A	6.3	4.8	1.3125	73	27	0	1.52	0.269982	0.91018	1.12593
0	A	6.4	5.6	1.14286	104	53	0	1.99	0.266756	1.19162	1.15698
0	A	6.6	4	1.65	33	5	0	1.63	0.5	0.900552	1.04487
0	A	6.8	2.9	2.34483	76	46	0	1.25	0.093423	0.664894	0.912409
0	A	6.8	5.2	1.30769	59	33	0	1.92	0.163683	1.3913	1.3617
0	A	6.8	4.8	1.41667	52	18	0	2.41	0.808725	1.58553	1.66207
0	A	7	4.9	1.42857	76	38	0	1.93	0.170344	1.35915	1.55645
0	A	7.1	3.7	1.91892	80	32	0	1.82	0.141966	1.21333	1.12346
0	A	7.1	4.7	1.51064	133	76	0	1.97	2.1413	1.15205	1.20122
0	A	7.2	4.2	1.71429	113	47	0	1.32	0.241316	0.835443	0.846154
0	A	7.2	6.6	1.09091	87	40	0	1.39	0.077567	0.86875	1.2087
0	A	7.2	4.5	1.6	100	58	0	3.44	0.232119	3.04425	2.86667
0	A	7.3	5.9	1.23729	98	20	0	2.19	0.13028	1.25862	1.72441
0	A	7.4	4.6	1.6087	61	26	0	1.35	0.240642	0.818182	0.808383
0	A	7.4	5.8	1.27586	73	3	0	2.46	0.972332	1.10314	1.47305
0	A	7.5	5.2	1.44231	46	10	0	1.34	0.390671	0.822086	0.899329
0	A	7.5	6.6	1.13636	115	34	0	2.16	0.24714	1.58824	1.45946
0	A	7.6	3.6	2.11111	28	12	0	1.78	0.305842	0.941799	0.908163
0	A	7.6	4.8	1.58333	78	35	0	1.48	0.0825893	0.925	1.28696
0	A	7.6	6.7	1.13433	106	49	0	2.5	0.809061	1.46199	2.03252
0	A	7.6	7.5	1.01333	115	43	0	3.02	0.266549	2.12676	2.43548
0	A	7.8	3.5	2.22857	81	40	0	1.75	0.133486	1.30597	1.43443
0	A	8	4.5	1.77778	54	3	0	1.49	1.34234	0.741294	0.91411
0	A	8.1	7.2	1.125	73	25	0	1.66	1.80435	0.97076	1.0122
0	A	8.1	5.1	1.58824	63	30	0	1.72	0.226316	0.891192	1.12418
0	A	8.1	4.6	1.76087	74	40	0	2.47	1.10762	1.40341	1.51534
0	A	8.1	5	1.62	43	6	0	2.41	0.159603	1.42604	1.78519
0	A	8.2	5.3	1.54717	87	46	0	1.52	0.270945	0.921212	0.91018
0	A	8.2	4.9	1.67347	84	51	0	1.88	0.485788	1.10588	1.09302
0	A	8.3	5.3	1.56604	98	75	0	1.87	0.135311	1.26351	1.36496
0	A	8.6	2.4	3.58333	88	21	0	1.13	0.991228	0.801418	0.882812
0	A	8.6	5.5	1.56364	49	7	0	1.6	0.292505	1.01266	1.02564
0	A	8.6	5.4	1.59259	80	42	0	2.24	0.656891	1.04186	1.33333
0	A	8.7	5.5	1.58182	67	36	0	1.89	0.151685	1.11834	1.30345
0	A	8.7	6.4	1.35938	71	25	0	2.98	0.841808	2.92157	3.34831
0	A	8.8	6.9	1.27536	76	46	0	1.8	0.276923	0.918367	1.11111
0	A	8.8	6.7	1.31343	48	17	0	1.94	0.595092	1.07182	1.24359
0	A	8.8	6.1	1.44262	102	43	0	2.68	0.317536	1.65432	1.86111
0	A	8.8	6.1	1.44262	61	22	0	2.34	0.140036	1.41818	1.91803
0	A	8.8	5.3	1.66038	79	34	0	2.39	0.210944	1.6831	1.92742
0	A	8.9	7.5	1.18667	80	39	0	1.27	0.132706	0.596244	0.631841
0	A	8.9	4.6	1.93478	27	2	0	1.17	0.163636	0.65	1.05405
0	A	9	3.6	2.5	84	51	0	1.53	0.410188	1.04082	1.17692
0	A	9	5.8	1.55172	61	21	0	1.68	0.128146	1.25373	1.37705
0	A	9	4	2.25	32	8	0	1.15	0.442308	0.845588	1.47436
0	A	9	7.5	1.2	63	19	0	2.23	0.396092	1.33533	1.65185
0	A	9.1	4.6	1.97826	88	42	0	1.84	0.71875	1.00546	1.15723
0	A	9.2	6.5	1.41538	135	74	0	1.5	0.108538	1.01351	1.09489
0	A	9.2	5.2	1.76923	73	11	0	1.43	0.125219	0.821839	1.19167
0	A	9.2	5.2	1.76923	77	53	0	2.32	0.155705	1.55705	2.07143
0	A	9.2	8.4	1.09524	93	36	0	3.19	0.493808	1.77222	2.43511
0	A	9.2	6	1.53333	105	54	0	1.57	0.113603	1.06081	1.14599
0	A	9.3	6.9	1.34783	2.08	1.77	0	2.3	0.184591	1.36095	1.58621
0	A	9.3	5.2	1.78846	116	70	0	3.31	0.512384	1.83889	2.52672
0	A	9.5	4.5	2.11111	47	2	0	1.72	0.172	0.924731	1.09554
0	A	9.5	5.5	1.72727	47	13	0	1.71	0.0955307	0.88601	1.09615
0	A	9.5	5.6	1.69643	109	59	0	1.52	0.194125	1.01333	1.17829
0	A	9.6	7.1	1.35211	118	42	0	1.27	0.145309	0.933824	0.858108
0	A	9.7	5.4	1.7963	108	24	0	3.06	0.170759	1.9125	2.66087
0	A	9.8	3.4	2.88235	103	50	0	1.18	0.11028	0.802721	0.907692
0	A	9.9	4.1	2.41463	78	34	0	1.7	1.55963	0.779817	1.03659
0	A	10	4.6	2.17391	92	27	0	2.09	0.195327	1.42177	1.60769
0	A	10	6.6	1.51515	177	74	0	1.65	0.466102	1.61765	1.85393
0	A	10.1	3	3.36667	75	21	0	1.24	0.153276	0.775	0.953846
0	A	10.2	4.9	2.08163	87	34	0	1.88	0.214367	0.944724	1.19745
0	A	10.5	5.5	1.90909	139	69	0	1.46	0.314655	1.09774	1.168
0	A	10.5	5.5	1.90909	81	47	0	1.91	0.556851	1.17178	1.28188
0	A	10.5	8.1	1.2963	121	81	0	8.29	1.25988	4.87647	5.92143
0	A	10.6	4.9	2.16327	91	57	0	1.85	0.286378	1.02778	1.41221
0	A	10.7	3.5	3.05714	87	39	0	1.87	0.111243	1.07471	1.47244
0	A	10.8	7	1.54286	54	3	0	1.09	0.120176	0.605556	0.641176
0	A	10.8	8.2	1.31707	101	48	0	1.78	0.459948	1.04706	1.03488
0	A	10.8	10.2	1.05882	130	73	0	6.48	0.811014	2.84211	2.84211
0	A	10.9	8	1.3625	85	40	0	2.32	0.53211	1.17172	1.47771
0	A	10.9	6.5	1.67692	136	70	0	4.81	1.55663	2.81287	3.91057
0	A	11.1	8.7	1.27586	87	38	0	2.26	0.596306	1.0463	1.16495
0	A	11.1	4.8	2.3125	99	61	0	1.78	0.149204	1.18667	1.24476
0	A	11.1	7.6	1.46053	108	28	0	2.22	0.253136	1.11558	1.41401
0	A	11.2	5.4	2.07407	92	31	0	2	0.13245	1.18343	1.48148
0	A	11.2	7.6	1.47368	132	70	0	2.79	0.118421	1.9375	2.40517
0	A	11.3	7.9	1.43038	88	36	0	2.37	0.369735	1.21538	1.20305
0	A	11.3	8.3	1.36145	84	38	0	4.53	3.30657	2.34715	3.28261
0	A	11.4	5.2	2.19231	89	41	0	1.65	0.138307	1.1	1.15385
0	A	11.5	4.8	2.39583	91	54	0	1.8	0.465116	1.05882	1.04651
0	A	11.5	7.9	1.4557	95	53	0	1.86	0.111311	1.12727	1.52459
0	A	11.6	3.4	3.41176	81	27	0	1.43	1.25439	1.01418	1.11719
0	A	11.6	5.2	2.23077	85	35	0	1.87	0.0992569	1.08092	1.34532
0	A	11.7	7.6	1.53947	90	26	0	2.43	0.815436	1.59868	1.67586
0	A	12	3.7	3.24324	59	1	0	1.73	0.220945	1.15333	1.34109
0	A	12.2	7.4	1.64865	75	26	0	1.43	0.953333	0.959732	1.0438
0	A	12.2	5.3	2.30189	66	1	0	1.6	0.466472	0.981595	1.07383
0	A	12.2	8.1	1.50617	72	14	0	2.32	0.264538	1.16583	1.47771
0	A	12.2	9.1	1.34066	69	25	0	7.19	1.16532	4.27976	4.92466
0	A	12.3	6	2.05	70	15	0	1	0.123609	0.625	0.769231
0	A	12.3	7.1	1.73239	1.92	1.51	0	2.23	0.480603	1.67669	1.784
0	A	12.4	5.1	2.43137	71	45	0	2.2	0.645161	1.02326	1.30952
0	A	12.6	8.9	1.41573	73	36	0	2.43	0.144557	1.39655	1.91339
0	A	12.7	6.6	1.92424	63	27	0	2.88	0.122241	2	2.48276
0	A	12.7	8.9	1.42697	99	40	0	4.05	1.35906	2.66447	2.7931
0	A	12.7	4.9	2.59184	88	31	0	1.53	0.0853795	0.95625	1.33043
0	A	12.9	9.5	1.35789	91	52	0	3.76	1.46875	3.41818	3.61538
0	A	13	8	1.625	125	59	0	2.37	0.718182	0.918605	1.74265
0	A	13.1	7.7	1.7013	87	26	0	2.66	0.148603	1.37824	1.70513
0	A	13.1	7.5	1.74667	49	27	0	2.95	1.52062	1.53646	1.82099
0	A	13.2	8.8	1.5	101	32	0	2.03	0.2119	1.41958	2.13684
0	A	13.3	3.5	3.8	83	35	0	1.48	0.107246	1.3578	1.42308
0	A	13.3	8.1	1.64198	99	46	0	2.67	0.754237	2.61765	3
0	A	13.3	9.6	1.38542	70	35	0	4.05	0.240928	2.32759	3.18898
0	A	13.4	6.6	2.0303	111	47	0	2.26	0.366288	1.34524	1.54795
0	A	13.6	4.3	3.16279	91	40	0	2.69	0.160024	1.54598	2.11811
0	A	13.8	12.1	1.1405	110	29	0	5.91	0.957861	3.51786	4.04795
0	A	13.9	8.4	1.65476	95	43	0	2.05	1.0567	1.06771	1.26543
0	A	14.1	12.4	1.1371	79	33	0	3.09	0.183819	1.77586	2.43307
0	A	14.1	7.2	1.95833	78	42	0	3.78	0.25855	2.42308	2.71942
0	A	14.4	6.9	2.08696	91	35	0	1.91	2.07609	1.11696	1.16463
0	A	14.9	8.9	1.67416	94	51	0	3.22	0.213245	1.90533	2.38519
0	A	15	6.5	2.30769	97	45	0	2.14	0.182438	1.55072	1.51773
0	A	15	13	1.15385	83	44	0	3.07	0.320794	1.44131	1.52736
0	A	15.7	11.4	1.37719	70	22	0	2.13	0.327692	1.08673	1.31481
0	A	15.7	6.3	2.49206	56	31	0	2.27	1.11275	1.53378	1.70677
0	A	15.8	5.1	3.09804	91	47	0	2.25	0.191816	1.63043	1.59574
0	A	15.9	9.3	1.70968	74	17	0	1.66	0.133226	0.982249	1.14483
0	A	16.2	6.1	2.65574	73	23	0	2.72	1.21973	1.54545	1.66871
0	A	16.5	9.6	1.71875	77	12	0	1.82	0.100165	0.943005	1.13043
0	A	17.1	6.9	2.47826	98	29	0	3.26	0.256693	1.36975	1.59024
0	A	17.2	7.9	2.17722	108	46	0	4.39	0.261154	2.52299	3.45669
0	A	17.3	5.3	3.26415	85	44	0	2	0.160514	1.18343	1.37931
0	A	17.3	7.5	2.30667	84	33	0	2.34	0.196144	1.56	1.63636
0	A	17.3	4.5	3.84444	107	63	0	2.87	0.769437	1.95238	2.20769
0	A	17.6	10.8	1.62963	56	5	0	1.97	0.056756	1.13873	1.34932
0	A	18.1	9.5	1.90526	94	43	0	2.66	0.176159	1.57396	1.97037
0	A	18.7	10	1.87	59	6	0	2.16	0.84375	1.18033	1.35849
0	A	19.2	13.3	1.44361	87	27	0	3.53	0.275351	2.35333	2.17901
0	A	20	8.5	2.35294	109	47	0	1.99	0.583578	0.925581	1.18452
0	A	20.4	10.2	2	129	66	0	2.26	0.487069	1.69925	1.808
0	A	20.5	7.8	2.62821	106	53	0	3.93	0.346867	2.76761	3.16935
0	A	20.8	9.3	2.23656	74	14	0	2.38	0.248434	1.66434	2.50526
0	A	21.1	4.9	4.30612	94	48	0	2.91	0.123514	2.02083	2.50862
0	A	22.2	8.4	2.64286	90	33	0	2.22	1.08824	1.5	1.66917
0	A	22.4	7.3	3.06849	135	32	0	3.06	0.433428	1.98701	2.125
0	A	9.9	4.7	2.10638	111	52	0	2.4	0.164159	1.53846	1.72662
1	S	7.3	3.9	1.87179	36	3	0	1.2	0.0403769	0.875912	0.930233
1	S	8.2	5.1	1.60784	67	43	0	4.07	0.23857	2.43713	2.78767
1	S	10.4	7.6	1.36842	85	37	0	4	0.191479	2.13904	2.31214
1	S	14.3	10.1	1.41584	91	31	0	5.31	0.273289	3.66207	3.38217
1	S	15	7.3	2.05479	139	61	0	2.56	0.0861373	1.86861	1.9845
1	S	21.9	16.1	1.36025	93	41	0	7.17	0.52566	3.91803	4.94483
1	S	25.4	13.7	1.85401	105	37	0	4.38	0.306294	3.26866	4.29412
1	A	5.7	4.1	1.39024	62	41	0	2	0.197044	1.36054	1.75439
1	A	6.4	4.1	1.56098	68	53	0	3.23	0.216779	2.16779	2.88393
1	A	7.6	4.9	1.55102	105	49	0	1.92	0.2403	0.842105	0.842105
1	A	8	7.2	1.11111	67	22	0	4.56	0.330435	4.18349	4.38462
1	A	8.7	6	1.45	77	12	0	3.14	0.30936	2.13605	2.75439
1	A	9.2	8.2	1.12195	93	52	0	15.48	1.15695	8.23404	11.2993
1	A	9.8	6.5	1.50769	101	48	0	2.66	0.168248	1.57396	1.59281
1	A	10	5	2	58	24	0	2.23	0.166667	1.18617	1.62774
1	A	10.1	7.8	1.29487	130	80	0	3.12	0.390488	1.36842	1.36842
1	A	10.2	5.6	1.82143	75	24	0	6.34	0.473842	3.37234	4.62774
1	A	11.2	8.8	1.27273	39	1	0	1.32	0.156398	0.814815	0.916667
1	A	11.8	8.1	1.45679	79	43	0	3.52	0.388093	1.95556	2.07059
1	A	11.8	8.2	1.43902	58	25	0	5.52	0.281633	3	3.68
1	A	12.2	10.9	1.11927	68	20	0	6.34	0.489198	3.79641	4.17105
1	A	12.5	8.8	1.42045	62	31	0	4.1	0.403941	2.78912	3.5964
1	A	12.6	8.4	1.5	81	14	0	4.03	0.540214	2.41317	2.34302
1	A	12.8	9.1	1.40659	99	52	0	5.32	0.397608	2.82979	3.88321
1	A	13.4	3.4	3.94118	87	28	0	1.52	0.0806794	0.878613	1.09353
1	A	13.4	3.4	3.94118	87	28	0	1.52	0.0806794	0.878613	1.09353
1	A	14.3	6.4	2.23438	145	64	0	6.24	0.780976	2.73684	2.73684
1	A	15.5	7.5	2.06667	74	54	0	11.1	0.856481	6.64671	7.30263
1	A	17.5	15.3	1.14379	133	20	0	14.99	1.12033	7.9734	10.9416
1	A	17.9	15.6	1.14744	94	43	0	5.18	1.46328	5.07843	5.82022
1	A	18.3	13.9	1.31655	73	35	0	13.39	0.97029	12.2844	12.875
1	A	18.8	12.3	1.52846	94	30	0	7.43	0.492053	4.39645	5.5037
1	A	20	13.6	1.47059	85	38	0	3.96	0.267206	3.50442	3.3
1	A	21.1	15.2	1.38816	94	35	0	6.27	0.69129	3.48333	3.68824
1	A	21.3	9.8	2.17347	94	44	0	4.18	0.46086	2.32222	2.45882
1	A	25.4	24	1.05833	96	34	0	6.12	0.472222	3.66467	4.02632
1	A	27.7	20	1.385	103	48	0	12.61	0.694001	6.53368	7.8323
1	A	28.3	8.2	3.45122	74	32	0	7.38	0.313243	5.125	6.36207
1	A	37	30.5	1.21311	94	41	0	16.45	0.905338	8.52332	10.2174
